# Supplementary material for: Suppression of pathogens in properly refrigerated raw milk
Source: PLoS One. 2023 Dec 12;18(12):e0289249. doi: 10.1371/journal.pone.0289249 (PMC10715650; doi:10.1371/journal.pone.0289249)
Supplement: S3 Appendix — (XLSX) [file pone.0289249.s003.xlsx]

## Sheet: ANOVA
			Days
Pathogen	Inoculation level	Replicate	0	3	6	9	12	14	Unit
Campylobacter	Low	1	1.63	1.45	1.54	-0.01	-0.01	-0.01	log10 CFU/mL
		2	1.71	1.64	1.62	-0.01	-0.01	-0.01	log10 CFU/mL
		3	2.16	1	0.3	-0.01	-0.01	-0.01	log10 CFU/mL
		4	2.21	1.41	-0.01	-0.01	-0.01	-0.01	log10 CFU/mL
		5	2.16	1.04	1.3	-0.01	-0.01	-0.01	log10 CFU/mL
		6	2.08	1.45	0.95	-0.01	-0.01	-0.01	log10 CFU/mL
Campylobacter	High	1	2.78	1.6	1.48	-0.01	-0.01	-0.01	log10 CFU/mL
		2	2.79	1.7	1.08	-0.01	-0.01	-0.01	log10 CFU/mL
		3	3	1.3	1.85	0.48	-0.01	-0.01	log10 CFU/mL
		4	3.04	2.38	-0.01	0.78	-0.01	-0.01	log10 CFU/mL
		5	3.04	1	1.3	0.78	-0.01	-0.01	log10 CFU/mL
		6	2.9	2.2	1.57	1.04	-0.01	-0.01	log10 CFU/mL
E. coli	Low	1	1.52	0.7	1.3	1.2	1.11	1.26	log10 CFU/mL
		2	1.6	1	1	1.34	1	1.34	log10 CFU/mL
		3	1.34	1	1.6	1.08	0.9	1.11	log10 CFU/mL
		4	1.4	1	1.48	1.23	0.9	1.28	log10 CFU/mL
		5	1.66	1	1.3	1.23	1.11	1	log10 CFU/mL
		6	1.62	1	1	1.2	1.28	0.95	log10 CFU/mL
E.coli	High	1	3.78	3.16	2.78	3.14	2.96	3.07	log10 CFU/mL
		2	3.88	3.14	2.57	3.03	2.96	3.13	log10 CFU/mL
		3	3.91	3.26	2.6	3.26	3.01	3.19	log10 CFU/mL
		4	3.92	2.62	3.67	3.05	3.07	3.25	log10 CFU/mL
		5	3.86	3.21	3.62	3.02	2.96	3.07	log10 CFU/mL
		6	3.83	3.08	2.65	2.92	2.89	3.14	log10 CFU/mL
Listeria	Low	1	1.43	1.52	1.26	1.98	2.25	2.82	log10 CFU/mL
		2	1.58	1.58	1.4	1.91	2.29	2.93	log10 CFU/mL
		3	1.56	1.62	1.41	1.88	2.17	2.64	log10 CFU/mL
		4	1.6	1.26	1.49	1.89	2.19	2.52	log10 CFU/mL
		5	1.41	1.34	1.26	2.03	2.13	2.85	log10 CFU/mL
		6	1.61	1.15	1.2	2.06	1.93	2.77	log10 CFU/mL
Listeria	High	1	3.9	3.68	3.97	4.19	4.62	5.38	log10 CFU/mL
		2	3.76	3.67	3.63	4.21	4.71	5.2	log10 CFU/mL
		3	3.52	3.72	3.67	4.59	4.7	5.26	log10 CFU/mL
		4	3.48	3.6	3.76	4.24	4.68	5.25	log10 CFU/mL
		5	3.63	3.26	3.85	4.22	4.77	5.25	log10 CFU/mL
		6	3.6	3.51	3.38	4.19	4.63	5.29	log10 CFU/mL
Salmonella	Low	1	1.86	1.34	1.64	1.86	2.12	2.05	log10 CFU/mL
		2	1.93	1.2	1.56	1.54	1.58	1.48	log10 CFU/mL
		3	1.75	1.23	1.57	1.34	1.3	1.04	log10 CFU/mL
		4	1.91	1.3	1.45	1.23	1.62	1.72	log10 CFU/mL
		5	1.82	1.49	1.51	1.26	1.04	1.08	log10 CFU/mL
		6	1.92	1.32	1.34	1.26	1.26	1.15	log10 CFU/mL
Salmonella	High	1	3.71	3.24	3.36	3.27	3.15	3.11	log10 CFU/mL
		2	3.79	3.28	3.3	3.33	3.11	3.15	log10 CFU/mL
		3	3.62	3.31	3.62	3.28	3.2	3.09	log10 CFU/mL
		4	3.67	3.57	3.49	3.27	3.16	3.16	log10 CFU/mL
		5	3.57	3.65	3.67	3.28	3.18	3.13	log10 CFU/mL
		6	3.76	3.62	3.54	3.27	3.22	3.22	log10 CFU/mL
